# Supplementary material for: GM-CSF overexpression after influenza a virus infection prevents mortality and moderates M1-like airway monocyte/macrophage polarization
Source: Respir Res. 2018 Jan 5;19:3. doi: 10.1186/s12931-017-0708-5 (PMC5756339; doi:10.1186/s12931-017-0708-5)
Supplement: Supplementary file 3 — Lethal dose 50% (LD50) determination of influenza virus strain A/Puerto Rico/8/1934 (PR8) in female (A, B) and male (C, D) mice, demonstrating an LD50 of 728 vs. 3728 fluorescent focus units (FFU) in female and males, respectively. (ZIP 87 kb) [file 12931_2017_708_MOESM3_ESM.zip]

Archive with 4 entries (4 files):
- Figure Images.S1D.tiff
- Figure Images.S1C.tiff
- Figure Images.S1B.tiff
- Figure Images.S1A.tiff
