# Supplementary material for: GM-CSF overexpression after influenza a virus infection prevents mortality and moderates M1-like airway monocyte/macrophage polarization
Source: Respir Res. 2018 Jan 5;19:3. doi: 10.1186/s12931-017-0708-5 (PMC5756339; doi:10.1186/s12931-017-0708-5)
Supplement: Supplementary file 5 — Measurement of serum proteins in BAL fluid. Elevated levels of GM-CSF neither affected the quantity of mouse albumin (A) nor IgM (B) in BAL fluid at 10 and 14 days post-infection. (ZIP 39 kb) [file 12931_2017_708_MOESM5_ESM.zip]

Archive with 2 entries (2 files):
- Figure Images.S3B.tiff
- Figure Images.S3A.tiff
