# Supplementary material for: GM-CSF overexpression after influenza a virus infection prevents mortality and moderates M1-like airway monocyte/macrophage polarization
Source: Respir Res. 2018 Jan 5;19:3. doi: 10.1186/s12931-017-0708-5 (PMC5756339; doi:10.1186/s12931-017-0708-5)
Supplement: Supplementary file 6 — Characterization of the kinetics of BAL cytokines. Type I interferon (A), type II interferon (B), type III interferon (C), and IL-10 (D), were measured in BAL fluid from wild-type (WT, gray bars) or DTGM +Dox (red bars) mice by multiplex analysis (Luminex, https://www.luminexcorp.com) at the indicated time points. (ZIP 74 kb) [file 12931_2017_708_MOESM6_ESM.zip]

Archive with 4 entries (4 files):
- Figure Images.S4D.tiff
- Figure Images.S4C.tiff
- Figure Images.S4B.tiff
- Figure Images.S4A.tiff
